# Supplementary material for: FSHβ links photoperiodic signaling to seasonal reproduction in Japanese quail
Source: eLife. 2023 Dec 27;12:RP87751. doi: 10.7554/eLife.87751 (PMC10752586; doi:10.7554/eLife.87751)
Supplement: Source code 1. [file elife-87751-code1.zip]

Archive with 1 entries (1 files):
- eLife-VOR-RA-2023-87751/Source code file 1  Rcode.txt
